# Supplementary material for: Neighborhood Emission Mapping Operation (NEMO): A 1-km anthropogenic emission dataset in the United States
Source: Sci Data. 2022 Nov 9;9:680. doi: 10.1038/s41597-022-01790-9 (PMC9646775; doi:10.1038/s41597-022-01790-9)
Supplement: Supplementary file 2 — Supplementary Information Table 1 [file 41597_2022_1790_MOESM2_ESM.xlsx]

## Sheet: Sheet1
Surrogate name	Surrogate code	Geographical information maps used (shapefiles)
Population	100	US county boundary and American Community Survey (ACS) census-based population in 2014
Housing	110	US county boundary and ACS housing in 2014
Urban Housing	131	US county boundary and ACS housing in 2014
Suburban Housing	132	US county boundary and ACS housing in 2014
Rural Housing	134	US county boundary and ACS housing in 2014
Housing Change	137	US county boundary and ACS housing change from 2010 to 2014
Residential Heating - Natural Gas	150	US county boundary and ACS home heating fuels
Residential Heating - Wood	160	US county boundary and ACS home heating fuels
0.5 Residential Heating - Wood plus 0.5 Low Intensity Residential	165	US county boundary
Residential Heating - Distillate Oil	170	US county boundary and ACS home heating fuels
Residential Heating - Coal	180	US county boundary and ACS home heating fuels
Residential Heating - LP Gas	190	US county boundary and ACS home heating fuels
Urban Restricted Road Miles	201	Highway Performance Monitoring System (HPMS) roadways in 2016
Urban Restricted AADT	202	HPMS roadways 2016
Extended Idle Locations	205	US county boundary and potential idling location
Rural Restricted Road Miles	211	HPMS roadways 2016
Rural Restricted AADT	212	HPMS roadways 2016
Urban Unrestricted Road Miles	221	HPMS roadways 2016
Urban Unrestricted AADT	222	HPMS roadways 2016
Rural Unrestricted Road Miles	231	HPMS roadways 2016
Rural Unrestricted AADT	232	HPMS roadways 2016
Total Road AADT	239	HPMS roadways 2016
Total Road Miles	240	HPMS roadways 2016
Total Restricted Road Miles	241	HPMS roadways 2016
All Restricted AADT	242	HPMS roadways 2016
Total Unrestricted Road Miles	243	HPMS roadways 2016
All Unrestricted AADT	244	HPMS roadways 2016
Intercity Bus Terminals	258	US county boundary and National Transportation Atlas Database (NTAD) bus terminals 2014
Transit Bus Terminals	259	US county boundary and NTAD bus terminals 2014
Total Railroad Miles	260	US county boundary and TIGER/Line rail length 2014
NTAD Total Railroad Density	261	US county boundary and NTAD rail freight density 2014
NTAD Class 1 2 3 Railroad Density	271	US county boundary and NTAD rail freight density 2014
NTAD Amtrak Railroad Density	272	US county boundary and NTAD rail freight density 2014
NTAD Commuter Railroad Density	273	US county boundary and NTAD rail freight density 2014
ERTAC Rail Yards	275	US county boundary and Eastern Regional Technical Advisory Committee (ERTAC) rail yards
Class 2 and 3 Railroad Miles	280	US county boundary and TIGER/Line rail length 2014
NLCD Low Intensity Development	300	US county boundary and National Land Cover Database (NLCD) land cover in 2011
NLCD Med Intensity Development	301	US county boundary and NLCD land cover in 2011
NLCD High Intensity Development	302	US county boundary and NLCD land cover in 2011
NLCD Open Space	303	US county boundary and NLCD land cover in 2011
NLCD Open + Low	304	US county boundary and NLCD land cover in 2011
NLCD Low + Med	305	US county boundary and NLCD land cover in 2011
NLCD Med + High	306	US county boundary and NLCD land cover in 2011
NLCD All Development	307	US county boundary and NLCD land cover in 2011
NLCD Low + Med + High	308	US county boundary and NLCD land cover in 2011
NLCD Open + Low + Med	309	US county boundary and NLCD land cover in 2011
NLCD Total Agriculture	310	US county boundary and NLCD land cover in 2011
NLCD Pasture Land	318	US county boundary and NLCD land cover in 2011
NLCD Crop Land	319	US county boundary and NLCD land cover in 2011
NLCD Forest Land	320	US county boundary and NLCD land cover in 2011
NLCD Recreational Land	321	US county boundary and NLCD land cover in 2011
NLCD Land	340	US county boundary and NLCD land cover in 2011
NLCD Water	350	National Transportation Atlas Database (NTAD) county and NLCD land cover in 2011
Commercial Land	500	US county boundary and FEMA Building Footprints
Education	506	US county boundary and FEMA Building Footprints
Heavy Light Construction Industrial Land	507	US county boundary and FEMA Building Footprints
Commercial plus Industrial	510	US county boundary and FEMA Building Footprints
Commercial plus Institutional Land	515	US county boundary and FEMA Building Footprints
Commercial plus Industrial plus Institutional	520	US county boundary and FEMA Building Footprints
Golf Courses plus Institutional plus Industrial plus Commercial	525	US county boundary
Residential - Non-Institutional	526	US county boundary and FEMA Building Footprints
Single Family Residential	527	US county boundary and FEMA Building Footprints
Residential + Commercial + Industrial + Institutional + Government	535	US county boundary and FEMA Building Footprints
Retail Trade (COM1)	540	US county boundary and FEMA Building Footprints
Personal Repair (COM3)	545	US county boundary and FEMA Building Footprints
Professional/Technical (COM4) plus General Government (GOV1)	555	US county boundary and FEMA Building Footprints
Hospital (COM6)	560	US county boundary and FEMA Building Footprints
Light and High Tech Industrial (IND2 + IND5)	575	US county boundary and FEMA Building Footprints
Food Drug Chemical Industrial (IND3)	580	US county boundary and FEMA Building Footprints
Metals and Minerals Industrial (IND4)	585	US county boundary and FEMA Building Footprints
Heavy Industrial (IND1)	590	US county boundary and FEMA Building Footprints
Light Industrial (IND2)	595	US county boundary and FEMA Building Footprints
Industrial plus Institutional plus Hospitals	596	US county boundary and FEMA Building Footprints
Refineries and Tank Farms	650	US county boundary and Energy Information Administration (EIA) refineries and tank farms
Spud Count - CBM Wells	670	US county boundary and oil/gas production, well location and exploration statistics
Spud Count - Gas Wells	671	US county boundary and oil/gas production, well location and exploration statistics
Gas Production at Oil Wells	672	US county boundary and oil/gas production, well location and exploration statistics
Oil Production at CBM Wells	673	US county boundary and oil/gas production, well location and exploration statistics
Unconventional Well Completion Counts	674	US county boundary and oil/gas production, well location and exploration statistics
Well Count - All Producing	676	US county boundary and oil/gas production, well location and exploration statistics
Well Count - All Exploratory	677	US county boundary and oil/gas production, well location and exploration statistics
Completions at Gas Wells	678	US county boundary and oil/gas production, well location and exploration statistics
Completions at CBM Wells	679	US county boundary and oil/gas production, well location and exploration statistics
Spud Count - Oil Wells	681	US county boundary and oil/gas production, well location and exploration statistics
Produced Water at All Wells	683	US county boundary and oil/gas production, well location and exploration statistics
Completions at Oil Wells	685	US county boundary and oil/gas production, well location and exploration statistics
Completions at All Wells	686	US county boundary and oil/gas production, well location and exploration statistics
Feet Drilled at All Wells	687	US county boundary and oil/gas production, well location and exploration statistics
Well Counts - CBM Wells	691	US county boundary and oil/gas production, well location and exploration statistics
Spud Count - All Wells	692	US county boundary and oil/gas production, well location and exploration statistics
Well Count - All Wells	693	US county boundary and oil/gas production, well location and exploration statistics
Oil Production at Oil Wells	694	US county boundary and oil/gas production, well location and exploration statistics
Well Count - Oil Wells	695	US county boundary and oil/gas production, well location and exploration statistics
Gas Production at Gas Wells	696	US county boundary and oil/gas production, well location and exploration statistics
Oil Production at Gas Wells	697	US county boundary and oil/gas production, well location and exploration statistics
Well Count - Gas Wells	698	US county boundary and oil/gas production, well location and exploration statistics
Gas Production at CBM Wells	699	US county boundary and oil/gas production, well location and exploration statistics
Airport Points	710	US county boundary and airport point
Airport Areas	711	US county boundary and airport area
Port Areas	801	US county boundary and marine port areas
Offshore Shipping Area	805	Offshore commercial shipping
Offshore Shipping NEI2014 Activity	806	Offshore commercial shipping
Navigable Waterway Miles	807	NTAD Waterways and marine port areas
2013 Shipping Density	808	Offshore commercial shipping and vessel density
Ports NEI2014 Activity	820	NTAD county and marine port areas
Golf Courses	850	US county boundary and point of Interest (POI) Factory golf courses
Mines	860	US county boundary and USGS Mineral Resources Data System (MRDS) point locations
Commercial Timber	890	US county boundary and U.S. Forest Service commercial timber
